# Supplementary material for: Concordance between Three Homologous Recombination Deficiency (HRD) Assays in Patients with High-Grade Epithelial Ovarian Cancer
Source: Cancers (Basel). 2023 Nov 22;15(23):5525. doi: 10.3390/cancers15235525 (PMC10705222; doi:10.3390/cancers15235525)
Supplement: Supplementary file 1 [file cancers-15-05525-s001.zip]

Archive with 1 entries (1 files):
- cancers-2660840-supplementary.pdf
